# Supplementary material for: Dynamic brain states underlying advanced concentrative absorption meditation: A 7-T fMRI-intensive case study
Source: Netw Neurosci. 2025 Mar 3;9(1):125–45. doi: 10.1162/netn_a_00432 (PMC11949543; doi:10.1162/netn_a_00432)
Supplement: Supplementary file 2 [file netn-9-1-125-s002.xlsx]

## Sheet: Sheet1
Labels	Search						Unique Networks/ROIs
LH_VisCent	17Networks_LH_VisCent_ExStr_4						LH_VisCent
LH_VisCent	17Networks_LH_VisCent_ExStr_5						LH_VisPeri
LH_VisCent	17Networks_LH_VisCent_Striate_1						LH_SomMotA
LH_VisCent	17Networks_LH_VisCent_ExStr_8						LH_SomMotB
LH_VisCent	17Networks_LH_VisCent_ExStr_9						LH_DorsAttnA
LH_VisCent	17Networks_LH_VisCent_ExStr_10						LH_DorsAttnB
LH_VisPeri	17Networks_LH_VisPeri_ExStrInf_2						LH_SalVentAttnA
LH_VisPeri	17Networks_LH_VisPeri_ExStrInf_3						LH_SalVentAttnB
LH_VisPeri	17Networks_LH_VisPeri_ExStrInf_4						LH_LimbicA
LH_VisPeri	17Networks_LH_VisPeri_ExStrInf_5						LH_LimbicB
LH_VisPeri	17Networks_LH_VisPeri_StriCal_1						LH_ContA
LH_VisPeri	17Networks_LH_VisPeri_StriCal_2						LH_ContB
LH_VisPeri	17Networks_LH_VisPeri_ExStrSup_1						LH_ContC
LH_VisPeri	17Networks_LH_VisPeri_ExStrSup_2						LH_DefaultA
LH_VisPeri	17Networks_LH_VisPeri_ExStrSup_5						LH_DefaultB
LH_SomMotA	17Networks_LH_SomMotA_3						LH_DefaultC
LH_SomMotA	17Networks_LH_SomMotA_6						LH_TempPar
LH_SomMotA	17Networks_LH_SomMotA_7						RH_VisCent
LH_SomMotA	17Networks_LH_SomMotA_14						RH_VisPeri
LH_SomMotA	17Networks_LH_SomMotA_19						RH_SomMotA
LH_SomMotB	17Networks_LH_SomMotB_Aud_1						RH_DorsAttnA
LH_SomMotB	17Networks_LH_SomMotB_Aud_2						RH_DorsAttnB
LH_SomMotB	17Networks_LH_SomMotB_Ins_1						RH_SalVentAttnA
LH_SomMotB	17Networks_LH_SomMotB_S2_1						RH_SalVentAttnB
LH_SomMotB	17Networks_LH_SomMotB_S2_2						RH_LimbicA
LH_SomMotB	17Networks_LH_SomMotB_Aud_4						RH_LimbicB
LH_SomMotB	17Networks_LH_SomMotB_S2_3						RH_ContA
LH_SomMotB	17Networks_LH_SomMotB_S2_6						RH_ContB
LH_DorsAttnA	17Networks_LH_DorsAttnA_TempOcc_2						RH_ContC
LH_DorsAttnA	17Networks_LH_DorsAttnA_TempOcc_3						RH_DefaultA
LH_DorsAttnA	17Networks_LH_DorsAttnA_ParOcc_2						RH_DefaultB
LH_DorsAttnA	17Networks_LH_DorsAttnA_SPL_1						RH_DefaultC
LH_DorsAttnA	17Networks_LH_DorsAttnA_SPL_2						RH_TempPar
LH_DorsAttnA	17Networks_LH_DorsAttnA_SPL_4						LH_DorsalThalamus
LH_DorsAttnA	17Networks_LH_DorsAttnA_SPL_5						LH_VentralThalamus
LH_DorsAttnA	17Networks_LH_DorsAttnA_SPL_6						RH_DorsalThalamus
LH_DorsAttnA	17Networks_LH_DorsAttnA_SPL_7						RH_VentralThalamus
LH_DorsAttnB	17Networks_LH_DorsAttnB_PostC_3						LH_Amygdala
LH_DorsAttnB	17Networks_LH_DorsAttnB_PostC_5						RH_Amygdala
LH_DorsAttnB	17Networks_LH_DorsAttnB_PostC_7						LH_Nacc
LH_SalVentAttnA	17Networks_LH_SalVentAttnA_Ins_1						RH_Nacc
LH_SalVentAttnA	17Networks_LH_SalVentAttnA_Ins_2						PAG
LH_SalVentAttnA	17Networks_LH_SalVentAttnA_Ins_3						Reticular formation
LH_SalVentAttnA	17Networks_LH_SalVentAttnA_FrOper_1						Pontine nuclei
LH_SalVentAttnB	17Networks_LH_SalVentAttnB_PFCl_1						Cerebellum
LH_SalVentAttnB	17Networks_LH_SalVentAttnB_PFCl_2						LH_Caudate
LH_SalVentAttnB	17Networks_LH_SalVentAttnB_PFCl_3						RH_Caudate
LH_SalVentAttnB	17Networks_LH_SalVentAttnB_Ins_1						NTS
LH_SalVentAttnB	17Networks_LH_SalVentAttnB_OFC_1						Locus Coreolus
LH_LimbicA	17Networks_LH_LimbicA_TempPole_2
LH_LimbicA	17Networks_LH_LimbicA_TempPole_6
LH_LimbicB	17Networks_LH_LimbicB_OFC_2
LH_LimbicB	17Networks_LH_LimbicB_OFC_5
LH_ContA	17Networks_LH_ContA_IPS_1
LH_ContA	17Networks_LH_ContA_PFCl_1
LH_ContA	17Networks_LH_ContA_Cingm_1
LH_ContB	17Networks_LH_ContB_Temp_2
LH_ContB	17Networks_LH_ContB_PFClv_2
LH_ContB	17Networks_LH_ContB_PFClv_3
LH_ContB	17Networks_LH_ContB_PFCmp_1
LH_ContC	17Networks_LH_ContC_pCun_1
LH_ContC	17Networks_LH_ContC_pCun_2
LH_ContC	17Networks_LH_ContC_pCun_3
LH_DefaultA	17Networks_LH_DefaultA_pCunPCC_6
LH_DefaultA	17Networks_LH_DefaultA_PFCm_2
LH_DefaultA	17Networks_LH_DefaultA_PFCm_3
LH_DefaultA	17Networks_LH_DefaultA_PFCm_4
LH_DefaultA	17Networks_LH_DefaultA_PFCm_5
LH_DefaultA	17Networks_LH_DefaultA_PFCm_6
LH_DefaultB	17Networks_LH_DefaultB_Temp_4
LH_DefaultB	17Networks_LH_DefaultB_Temp_5
LH_DefaultB	17Networks_LH_DefaultB_Temp_6
LH_DefaultB	17Networks_LH_DefaultB_IPL_2
LH_DefaultB	17Networks_LH_DefaultB_PFCd_2
LH_DefaultB	17Networks_LH_DefaultB_PFCd_3
LH_DefaultB	17Networks_LH_DefaultB_PFCl_1
LH_DefaultC	17Networks_LH_DefaultC_Rsp_1
LH_DefaultC	17Networks_LH_DefaultC_Rsp_3
LH_DefaultC	17Networks_LH_DefaultC_PHC_1
LH_DefaultC	17Networks_LH_DefaultC_PHC_3
LH_TempPar	17Networks_LH_TempPar_3
RH_VisCent	17Networks_RH_VisCent_ExStr_3
RH_VisCent	17Networks_RH_VisCent_ExStr_6
RH_VisCent	17Networks_RH_VisCent_Striate_1
RH_VisCent	17Networks_RH_VisCent_ExStr_7
RH_VisCent	17Networks_RH_VisCent_ExStr_8
RH_VisCent	17Networks_RH_VisCent_ExStr_11
RH_VisPeri	17Networks_RH_VisPeri_ExStrInf_1
RH_VisPeri	17Networks_RH_VisPeri_ExStrInf_2
RH_VisPeri	17Networks_RH_VisPeri_ExStrInf_3
RH_VisPeri	17Networks_RH_VisPeri_ExStrInf_4
RH_VisPeri	17Networks_RH_VisPeri_StriCal_1
RH_VisPeri	17Networks_RH_VisPeri_StriCal_2
RH_VisPeri	17Networks_RH_VisPeri_ExStrSup_1
RH_SomMotA	17Networks_RH_SomMotA_8
RH_SomMotA	17Networks_RH_SomMotA_9
RH_SomMotA	17Networks_RH_SomMotA_11
RH_SomMotA	17Networks_RH_SomMotA_20
RH_DorsAttnA	17Networks_RH_DorsAttnA_TempOcc_2
RH_DorsAttnA	17Networks_RH_DorsAttnA_ParOcc_3
RH_DorsAttnA	17Networks_RH_DorsAttnA_SPL_1
RH_DorsAttnA	17Networks_RH_DorsAttnA_SPL_3
RH_DorsAttnA	17Networks_RH_DorsAttnA_SPL_4
RH_DorsAttnB	17Networks_RH_DorsAttnB_FEF_1
RH_DorsAttnB	17Networks_RH_DorsAttnB_FEF_3
RH_SalVentAttnA	17Networks_RH_SalVentAttnA_Ins_1
RH_SalVentAttnA	17Networks_RH_SalVentAttnA_FrOper_1
RH_SalVentAttnA	17Networks_RH_SalVentAttnA_FrOper_2
RH_SalVentAttnA	17Networks_RH_SalVentAttnA_FrOper_3
RH_SalVentAttnA	17Networks_RH_SalVentAttnA_ParMed_3
RH_SalVentAttnB	17Networks_RH_SalVentAttnB_PFCl_1
RH_SalVentAttnB	17Networks_RH_SalVentAttnB_PFCl_3
RH_SalVentAttnB	17Networks_RH_SalVentAttnB_PFCmp_2
RH_LimbicA	17Networks_RH_LimbicA_TempPole_3
RH_LimbicA	17Networks_RH_LimbicA_TempPole_4
RH_LimbicA	17Networks_RH_LimbicA_TempPole_5
RH_LimbicA	17Networks_RH_LimbicA_TempPole_6
RH_LimbicB	17Networks_RH_LimbicB_OFC_1
RH_LimbicB	17Networks_RH_LimbicB_OFC_2
RH_LimbicB	17Networks_RH_LimbicB_OFC_3
RH_LimbicB	17Networks_RH_LimbicB_OFC_4
RH_LimbicB	17Networks_RH_LimbicB_OFC_6
RH_ContA	17Networks_RH_ContA_PFCl_3
RH_ContA	17Networks_RH_ContA_PFCl_5
RH_ContA	17Networks_RH_ContA_Cingm_1
RH_ContB	17Networks_RH_ContB_Temp_1
RH_ContB	17Networks_RH_ContB_PFCld_1
RH_ContB	17Networks_RH_ContB_PFClv_3
RH_ContB	17Networks_RH_ContB_PFCmp_1
RH_ContC	17Networks_RH_ContC_pCun_1
RH_ContC	17Networks_RH_ContC_pCun_2
RH_ContC	17Networks_RH_ContC_Cingp_2
RH_DefaultA	17Networks_RH_DefaultA_Temp_1
RH_DefaultA	17Networks_RH_DefaultA_PFCd_2
RH_DefaultA	17Networks_RH_DefaultA_PFCm_1
RH_DefaultA	17Networks_RH_DefaultA_PFCm_5
RH_DefaultA	17Networks_RH_DefaultA_PFCm_6
RH_DefaultB	17Networks_RH_DefaultB_Temp_1
RH_DefaultB	17Networks_RH_DefaultB_Temp_2
RH_DefaultB	17Networks_RH_DefaultB_PFCd_3
RH_DefaultB	17Networks_RH_DefaultB_PFCd_5
RH_DefaultB	17Networks_RH_DefaultB_PFCv_1
RH_DefaultC	17Networks_RH_DefaultC_Rsp_1
RH_DefaultC	17Networks_RH_DefaultC_Rsp_2
RH_TempPar	17Networks_RH_TempPar_1
RH_TempPar	17Networks_RH_TempPar_3
LH_DorsalThalamus	THA_D.*lh
LH_VentralThalamus	THA_V.*lh
RH_DorsalThalamus	THA_D.*rh
RH_VentralThalamus	THA_V.*rh
LH_Amygdala	AMY.*lh
RH_Amygdala	AMY.*rh
LH_Nacc	NAc.*lh
RH_Nacc	NAc.*rh
PAG	PAG
Reticular formation	Brainstem.*Rt
Pontine nuclei	Brainstem.*PTg
Pontine nuclei	Brainstem.*PnO
Cerebellum	Cerebellum.
LH_Caudate	Subcortex.*CAU.*lh
RH_Caudate	Subcortex.*CAU.*rh
NTS	Brainstem.*Ve
NTS	Brainstem.*VTA
NTS	Brainstem.*LDT
Locus Coreolus	Brainstem.*LC
